# Supplementary material for: Impacts of Rapid Desiccation on Oxidative Status, Ultrastructure and Physiological Functions of Syzygium maire (Myrtaceae) Zygotic Embryos in Preparation for Cryopreservation
Source: Plants (Basel). 2022 Apr 13;11(8):1056. doi: 10.3390/plants11081056 (PMC9028110; doi:10.3390/plants11081056)
Supplement: Supplementary file 1 [file plants-11-01056-s001.zip]

Archive with 1 entries (1 files):
- plants-1652562-supplementary.pdf
